# Supplementary material for: Antioxidant Intake and Ovarian Reserve in Women Attending a Fertility Center
Source: Nutrients. 2025 Jan 31;17(3):554. doi: 10.3390/nu17030554 (PMC11820690; doi:10.3390/nu17030554)
Supplement: Supplementary file 1 [file nutrients-17-00554-s001.zip]

Archive with 1 entries (1 files):
- nutrients-3417543-supplementary.pdf
